# Supplementary material for: Benchmarking of novel green fluorescent proteins for the quantification of protein oligomerization in living cells
Source: PLoS One. 2023 Aug 3;18(8):e0285486. doi: 10.1371/journal.pone.0285486 (PMC10399874; doi:10.1371/journal.pone.0285486)
Supplement: S1 Data — (XLSX) [file pone.0285486.s002.xlsx]

## Sheet: Figure 1A
laser power [µW]	mEGFP(1x)
0.6	0.038	0.007	0.016
1.2	0.016	0.015	0.017	0.025	0.021	0.001	0.007	0.008	0.01	0.011	0.002	0.044	0.04	0.04	0.052	0.052	0.019	0.005	0.005	0.068	0.078	0.001	0.002	0.022	0.021	0.03	0.02	0.001
2.4	0.03	0.174	0.019	0.011	0.032	0.027	0.025	0.01	0.002	0.051	0.003	0.02	0.029	0.023	0.025	0.107	0.021	0.034	0.043	0.033	0.032
laser power [µW]	mNG(1x)
0.6	0.102	0.008	0.01	0.008	0.023	0.013	0.001
1.2	0.058	0.08	0.022	0.022	0.018	0.005	0.032	0.201	0.021	0.009	0.064	0.004	0.042	0	0.031	0.008	0.009	0.005	0.324	0.222	0.052	0.081	0.011	0.007	0.034	0.044	0.072	0.027
2.4	0.177	0.022	0.034	0.03	0.006	0.012	0.018	0.015	0.006	0.024	0.027	0.026	0.018	0.029	0.023	0.032	0.004	0.088	0.07	0.022	0.032	0.046	0.047	0.044
laser power [µW]	mGL(1x)
0.6	0.018	0.048	0.015
1.2	0.12	0.0965	0.102	0.065	0.0886	0.113	0.109	0.0829	0.0841	0.117	0.163	0.106	0.111	0.132	0.158	0.131	0.148	0.165	0.0777	0.108	0.0404	0.138	0.129	0.15	0.201
2.4	0.635	0.637	0.615	0.281	0.252	0.198	0.24	0.268	0.24	0.265	0.242	0.266	0.238	0.227	0.238	0.184	0.233	0.27	0.265	0.251	0.316	0.253	0.308	0.316	0.238	0.319
laser power [µW]	Gamillus(1x)
0.6	0.01	0.083	0.076	0.039	0.049	0.074	0.01	0.063
1.2	0.046	0.031	0.056	0.006	0.055	0.047	0.061	0.076	0.239	0.191	0.149	0.111	0.158	0.129	0.162	0.149	0.132	0.082	0.173	0.176	0.008	0.115	0.122	0.173	0.177	0.035	0.153	0.137	0.151	0.17	0.157	0.14	0.072
2.4	0.026	0.074	0.029	0.06	0.097	0.065	0.067	0.136	0.18	0.162	0.096	0.141	0.128	0.128	0.215	0.142	0.142	0.168	0.17	0.106	0.007	0.223	0.294	0.285	0.289	0.29	0.325	0.324	0.238	0.276	0.329	0.316

## Sheet: Figure 1B
laser power [µW]	mp-mEGFP(1x)
0.6	0.00978	0.0955	0.0803	0.019
1.2	0.0034	0.137	0.00943	0.0136	0.023	0.0625	0.105	0.105	0.11	0.0187	0.000741	0.0151	0.0279	0.0609
2.4	0.0143	0.0503	0.0935	0.139	0.00395	0.0755	0.0121	0.0382	0.115	0.00928	0.0238	0.00165	0.00752	0.0941	0.0199	0.0866	0.0839	0.0635	0.0035	0.0238	0.00606	0.0454	0.0149	0.0346	0.0311	0.0472	0.0195	0.0234	0.0114
laser power [µW]	mp-mNG(1x)
0.6	0.0141	0.0487	0.0222	0.0252	0.00963	0.0579
1.2	0.0868	0.0492	0.0229	0.0352	0.00562	0.072	0.0443	0.0632	0.0109	0.0181	0.0194	0.0349	0.0233	0.0608	0.0391	0.0277	0.00306
2.4	0.101	0.0953	0.0414	0.00602	0.0751	0.022	0.0269	0.0368	0.0431	0.0195	0.0864	0.0229	0.0631	0.0322	0.0414	0.0437	0.0221	0.0362	0.0625	0.00528	0.0123	0.0345	0.00879	0.0205	0.0651	0.0284	0.00466	0.0298	0.0236	0.0095
laser power [µW]	mp-mGL(1x)
0.6	0.0197	0.0513	0.055	0.0764	0.0537	0.0771
1.2	0.253	0.201	0.102	0.138	0.14	0.272	0.223	0.104	0.14	0.134	0.0936	0.133	0.169	0.0913	0.144	0.0179	0.0317	0.131	0.101	0.28	0.13	0.01
2.4	0.3	0.43	0.22	0.28	0.3	0.33	0.4	0.26
laser power [µW]	mp-Gamillus(1x)
0.6	0.00169	0.0422	0.055	0.0525	0.00688	0.00436	0.0621	0.115
1.2	0.217	0.109	0.0313	0.114	0.132	0.136	0.0797	0.0421	0.082	0.0915	0.0445	0.034	0.144	0.187	0.215	0.265	0.333	0.301	0.0607	0.27	0.193	0.122
2.4	0.0293	0.0452	0.119	0.088	0.0967	0.129	0.1	0.116	0.128	0.055	0.083	0.114	0.203	0.182	0.103	0.231	0.235	0.197	0.264	0.286	0.26	0.371	0.305	0.255	0.168	0.414	0.439	0.301	0.355	0.338	0.37	0.361	0.345	0.331	0.45	0.369	0.345

## Sheet: Figure 1C
laser power [µW]	mEGFP(1x)
0.6	0.462	1.15	0.461
1.2	0.654	0.679	1.02	1.13	0.819	0.602	1.01	1.27	0.518	1.01	0.674	0.345	1.07	1.36	0.879	0.834	1.07	0.868	0.721	1.56	1.4	1.06	0.951	0.535	0.774	0.466	1.07	0.632
2.4	1.17	1.06	1.13	0.857	0.731	1.18	0.997	0.709	0.759	1.22	0.658	1.22	1.31	1.26	1.68	1.79	1.62	1.41	1.59	1.55	1.84
laser power [µW]	mNG(1x)
0.6	0.293	0.448	0.47	0.772	0.191	0.269	0.485
1.2	0.504	0.722	1.47	0.885	0.975	0.892	0.774	0.496	1.2	1.54	0.769	0.688	1.26	0.578	1	1.18	1.22	0.828	1.09	1.15	1.34	0.978	0.678	0.793	0.934	1.01	0.828	0.736
2.4	1.12	0.714	0.875	0.965	1.63	1.52	2.18	1.7	1.92	2.36	2.16	2.25	2.28	1.71	2.44	1.99	1.99	1.98	1.67	2.39	1.49	1.67	1.09	1.31
laser power [µW]	mGL(1x)
0.6	0.653	0.324	0.0909
1.2	0.638	0.67	0.72	0.52	0.95	0.875	0.712	0.799	0.81	0.567	1.35	0.77	0.443	0.84	0.76	1.02	1.03	0.654	1.05	0.907	1.03	0.784	0.849	1.12	0.59
2.4	2.75	2.37	2.51	1.65	1.81	1.98	1.49	1.2	1.85	1.59	2.16	1.21	1.82	1.74	1.75	1.23	2.37	2.51	2.05	2.54	1.84	2.62	2.36	2.89	1.75	2.71
laser power [µW]	Gamillus(1x)
0.6	0.0713	0.0806	0.124	0.408	0.64	0.313	0.373	0.165
1.2	1.35	0.678	0.511	1.46	0.711	1.78	0.264	0.748	0.887	0.737	1.39	0.698	1.28	1.01	1.29	0.452	0.767	0.465	0.618	0.336	0.584	0.706	0.681	0.596	1.53	1.2	0.905	1.49	0.929	1.79	1.82	0.465	1.13
2.4	1.26	1.39	2.14	2.03	1.69	1.59	3.35	0.899	2.24	2.11	3.54	4.32	2.5	2.95	3.82	2.92	2.77	2.34	2.17	1.93	1.08	1.54	1.59	1.51	1.18	1.79	2.35	2.57	1.27	2.03	2.11	1.78

## Sheet: Figure 1D
laser power [µW]	mp-mEGFP(1x)
0.6	0.64	2.18	1.65	0.67
1.2	0.57	1.28	0.5	1.87	1.42	1.56	1.59	1.03	2.06	1.03	1.45	1.9	1.07	1.67
2.4	7.26	4.19	2.63	3.17	1.64	2.8	1.89	2.93	2.52	1.76	2.57	4.86	2.13	3.11	3.26	2.3	1.16	1.41	1.46	2.68	1.42	3.02	3.69	2.79	4.16	2.84	1.79	2.87	3.57
laser power [µW]	mp-mNG(1x)
0.6	3.66	1.08	0.31	0.16	0.8	0.93
1.2	1.12	1.22	1.49	1.13	1.29	1.18	1.73	1.16	1.19	1.86	2.04	0.51	1.76	0.74	1.02	0.86	0.58
2.4	3.22	0.29	3.99	3.96	4.27	3.88	4.68	2.72	2.05	3.12	2.63	4.3	4.11	2.6	1.33	2.22	1.54	2.31	0.44	0.96	2.38	1.66	2.32	3.16	2.56	0.87	2.47	1.58	1.77	2.2
laser power [µW]	mp-mGL(1x)
0.6	0.8	0.35	0.11	0.36	1.35	1.41
1.2	2.82	0.39	1.98	1.73	1.58	1.69	1.37	2.71	1.01	0.77	1.16	1.15	0.82	1.44	2.43	1.91	1.38	0.95	1.36	1.6	0.83	0.46
2.4	2.11	2.01	3.08	1.69	3.55	1.5	2.45	2.56
laser power [µW]	mp-Gamillus(1x)
0.6	0.55	1.33	0.51	0.25	0.38	0.32	1.94	2.1
1.2	1.42	1.27	2.57	1.99	1.01	1.37	3.76	1.61	0.96	1.84	3.58	2.54	1.31	0.94	1.42	1.14	1.13	1.25	1.63	1.79	1.3	1.26
2.4	11.63	5.33	3.81	5.62	5.15	5.92	3.47	4.99	6.09	3.52	3.32	4.34	3.26	1.3	2.48	2.31	1.15	3.97	2.24	2.55	1.79	3.16	2.61	1.48	5.94	3.82	4.18	4.14	2.52	1.91	4.01	2.19	2.05	1.69	2.11	4.08	2.71

## Sheet: Figure 2A
mEGFP(1x)	mNG(1x)	mGL(1x)	Gamillus(1x)	mp-mEGFP(1x)	mp-mNG(1x)	mp-mGL(1x)	mp-Gamillus(1x)
0.654	0.504	0.466	1.35	0.571	1.12	0.387	1.42
0.679	0.722	0.205	0.678	1.28	1.22	1.98	1.27
1.02	1.47	1.2	0.511	0.495	1.49	1.73	2.57
1.13	0.885	0.934	1.46	1.87	1.13	1.58	1.99
0.819	0.975	0.506	0.711	1.42	1.29	1.69	1.01
0.602	0.892	1.33	1.78	1.56	1.18	1.37	1.37
1.01	0.774	1.16	0.264		1.73	1.01	1.61
1.27		0.923	0.748		1.16	0.77	0.958
0.518					1.19	1.16	1.84
						1.15	2.54
1.01	0.496	0.638	0.887
0.674	1.2	0.67	0.737	1.59	1.19	0.825	1.25
0.345	1.54	0.72	1.39	1.03	1.11	1.44	1.63
1.07	0.769	0.52	0.698	2.06	1.14	1.38	1.79
1.36	0.688	0.95	1.28	0.905	1.3	0.949	1.42
0.879	1.26	0.875	1.01	1.03		1.36	1.3
0.834	0.578	0.712	1.29	1.45			1.26
1.07	1	0.799
0.868	1.18	0.81
0.721	1.22	0.567
	0.828
1.56	1.09	1.35	0.452	1.9	1.76	1.45	2.51
1.4	1.15	0.77	0.767	1.97	1.46	1.78	2.18
1.06	1.34	0.443	0.465	1.07	1.14	1.2	2.5
0.951	0.978	0.84	0.618	1.67	0.783	1.81	2.09
0.535	0.678	0.76	0.336		0.867	1.43	1.64
0.774	0.793	1.02	0.584			1.22	1.34
0.466	0.934	1.03	0.706			0.944
1.07	1.01	0.654	0.681			1.98
0.632	0.828	1.05	0.596			1.34
	0.736	0.907	1.53
		1.03	1.2
		0.784	0.905
		0.849	1.49
			0.929
			1.79
			1.82
			0.465
			1.13

## Sheet: Figure 2B
mEGFP	mNG	mGL	Gamillus	mp-mEGFP	mp-mNG	mp-mGL	mp-Gamillus
1.28	0.313	0.696	0.562	0.106	0.494	0.742	0.859
1.33	1.33	1.18	0.275	0.74	0.3	0.387	0.63
1.1	0.89	0.569	0.417	1.44	0.518	1.31	0.284
0.816		0.342	0.196	1.37	0.482	1.3	0.601
0.73	1.36	0.465	1.06	0.526	0.616	0.411	0.504
0.909	1.06	0.443	1.02			0.928	0.29
0.692	0.724					0.323	0.119
0.722						0.429	0.0133
						0.126	0.11
							0.984
							1.03
							0.55
							1.15
							1.06
							0.319
							1.1
							0.706
							0.991
0.452	0.049	0.522	0.72	0.854	1.17	1.22	1.33
1.09	0.0544	0.271	0.708	0.378	0.96	1.54	0.124
0.943	0.924	1.14	0.334	0.103	1.19	0.651	1.45
1.06	1.1	0.5	0.959	1.64	0.65	1.05	0.426
0.856	0.63	0.226	0.234	1.42	0.918	1.29	0.57
0.686	1.28	0.587		0.274		1.09	0.772
0.565		1.28				1.57	0.808
0.717		1.54				0.27	1.04
0.666		1.33				0.836	0.814
0.662		1.04					0.128
0.559		0.445
0.717
0.585	0.363	1.51	0.593	0.509	1.32	1.72	0.139
0.454	0.388	1.04	0.975	1.01	0.482	0.552	0.0506
0.359	0.27	1.01	0.837	0.366	0.575	1.13	0.497
0.9	0.626	1.43	1.4	0.919	0.409	1.55	1.06
0.474	0.853	0.976	0.913	0.786		0.785	0.882
0.645	0.271	0.132	0.65	0.672		0.905	0.0164
0.719	0.754	0.309	0.209	0.746		0.772	0.748
0.885			0.921				0.767
0.973			0.284				0.508
0.585			0.0684				0.564

## Sheet: Figure 3A
	GPI-mEGFP(1x)
pH 5.6	6.28	4.69	4.79	6.96	6.29	5.7	5.68					5.62	8.33	4.77	3.66	8.42	5.54	6.71	4.79	4.07	5.16		4.09	4.45	5.83	5.77	4.82	5.8	8.01	5.3	5.02
pH 7.4	4.26	7.19	5.23	5.11	5.21	5.41	6.17	5.67	5.44	5.99		4.55	6.48	3.71	3.53	5.21	5.06	5.54					6.93	4.1	3.63	7.98	4.53	4.81	4.81	4.64	8.46
pH 9.2	5.88	5.58	3.4	4.86	6.66	4.99						6.01	5.65	5.59	3.85	2.68	5.01	4.98	3.37	5.69			7.72	7.84	6.4	6.95	6.41	6.15	7.85	9.44	5.88
	GPI-mNG(1x)
pH 5.6	8.77	6.04	8.57	5.72	7.5	5.28	7.61	6.37	5.51			11.9	3.89	5.61	5.68	7.53	7.03	7.79	5.39	7.92			5.37	7.99	9.05	6.48	9.77	10.9	9.75
pH 7.4	5.08	4.51	5.49	4.38	6.47	6.45		5.7	7.09	5.38	4.55	6.2	4.74	3.46	7.46	4.07		9.05	4.33	8.07	6.61	9.95	7.27	9.34	7.71	9.25	4.27	9.87
pH 9.2	5.11	4.87	7.2	6.4	7.21	5.06		4.55	5.91	9.67	8.99	4.56	7.29	7.02	6.83	4.08		4.31	4.04	7.73	6.79	7.32	6.17
	GPI-mGL(1x)
pH 5.6	5.88	10.7	6.2	6.29	5.62	7.43	8.18	9.92	6.42			7.26	5.36	6.69	4.2							6.47	6.46	4.64	4.49	6.89	5.26	5
pH 7.4	4.81	5.7	4.45	6.78	6.75	5.36	4.39	7.76	7.58			6.27	4.77	5.07	5.52	5.36	6.13	3.74		5.44	5.52	5.87	7.05	6.42	6.74	5.71	5.69	4.93	6.9	6.76
pH 9.2	6.89	6.55	5.94	6.73								11.1	5.7	9.48	6.32	7.28	5.99	5.62	6.54	6.37		4.83	6.36	5.02	4.3	3.63	4.89	6.06	7.32	3.28	3.09
	GPI-Gamillus(1x)
pH 5.6	10.2	9	6.79	7.98	10.8	8.45						5.47	6.46	7.22	7.57	8.41	8.03	5.13				9.13	5.23	9.66	4.6	6.5	8.64	7.23	7.46	7.16	7.56
pH 7.4	7.67	9.89	5.9	7.7	9.58	6.4	7.7	4.68	6.42	6.71		3.88	5.31	5.96	5.6	7.37	7.86	7.72	8.51			5.46	5.26	6.59	4.75	6.92	12	7.5	7.14	7.86	5.85
pH 9.2	6.1	7.54	7.25	7.11	8.76	9.44	6.58	6.56				5.09	7.84	6.59	5.18	5.28	7.57	6.35	7.61	8.9		4.79	7	6.18	5.45	6.31	6.02	11.9	5.38	7.23

## Sheet: Figure 3B
	GPI-mEGFP(1x)
pH 5.6	0.467	0.759	0.459	0.682	0.436	1.06	1.16				0.966	1.65	0.531	0.667	0.534	0.76	0.947					0.716	1.35	0.33	1.38	0.444
pH 7.4	0.417	0.582	1.06	0.942	0.896	0.443	1.18	1.16	0.292		0.537	0.388	0.588	0.55								0.425	0.481	0.809	0.847	0.433	0.8
pH 9.2	1.13	0.23	0.351	0.21	0.527	1.33	0.428				0.658	0.591	0.991	0.624	0.868	0.619	0.811					0.387	0.349	0.782		0.422
	GPI-mNG(1x)
pH 5.6	0.359	0.522	0.466	0.522	0.696	0.72	1.24				0.621	0.728	1.24	0.924	0.958	0.728						0.643	0.445	0.0736	0.337		0.725	1.24	0.0385
pH 7.4	0.958	0.486	0.626	0.816		0.232	0.604	0.224	0.16	0.447	0.423	1.09	0.599	0.43		0.537	0.293	0.778	0.263	0.889	0.269	0.857	0.188	0.0805	0.798
pH 9.2	0.771	1.13	0.821	0.863					0.23	0.824	0.877	0.455	0.307	0.133	0.241	0.796					0.448	0.46
	GPI-mGL(1x)
pH 5.6	1.21	0.722	0.929	0.999	0.17	0.799					0.568	0.714	0.788	0.699	0.371	0.451		1.04	0.782	0.479	0.466	0.396	1.04
pH 7.4	0.952	0.202	0.532	1.9	0.837	1.72	1.07	0.648	0.653		0.263	0.778	0.28	0.876	1.23	1.56	0.518		0.449	1.69	0.389	0.396	0.325	0.511	0.657	0.554
pH 9.2	0.138	0.793	0.0842	0.174	0.824						0.266	0.375	1.18	0.146	0.395	0.497	0.746					0.459	0.966	0.953	0.951	0.432	0.63	0.337	0.376	0.435
	GPI-Gamillus(1x)
pH 5.6	0.321	0.144	0.438	0.279	1.06	0.132					0.227	0.89	0.132	0.0841	0.465	0.48						0.196	0.215	0.824	1.62	1.13	0.0969
pH 7.4	1.14	0.742	0.154	0.588	0.588	0.353	0.518	1.08			0.272	1.51	0.136	0.545	0.699	0.083	0.43					0.729	0.664	0.213	0.89	0.622	0.377	0.24
pH 9.2	0.302	0.281	0.522	1.46	1.21	0.138	0.113	0.532	0.418		0.896	1.7	0.79	0.506	0.184	1.03	0.859	0.629				1.13	0.656	0.59	1.36	1.33	0.932	0.539	0.26

## Sheet: Figure S2A
mEGFP(2x)	mNG(2x)	mGL(2x)	Gamillus(2x)	mp-mEGFP(2x)	mp-mNG(2x)	mp-mGL(2x)	mp-Gamillus(2x)
1.95	1.17	1.43	1.46	1.33	1.91	2.57	3.71
2	2.07	1.83	1.19	2.09	1.66	2.05	3.25
1.8	1.68	1.32	1.33	2.92	1.94	3.41	2.56
1.55	2.1	1.13	1.12	2.84	1.89	3.4	3.19
1.48	1.83	1.23	1.93	1.83	2.07	2.08	3
1.63	1.53	1.21	1.89			2.84	2.57
1.45						1.95	2.23
1.47						2.11	2.02
						1.66	2.21
							3.96
							4.05
							3.09
							4.28
							4.1
							2.63
							4.19
							3.4
							3.97
1.28	1.03	1.1	1.79	2.49	2.57	2.86	3.36
1.85	1.03	0.923	1.78	1.85	2.32	3.26	1.62
1.72	1.88	1.55	1.39	1.48	2.59	2.12	3.54
1.82	2.05	1.09	2.04	3.55	1.95	2.63	2.06
1.64	1.59	0.89	1.29	3.26	2.27	2.94	2.27
1.49	2.23	1.15		1.71		2.68	2.56
1.38		1.65				3.3	2.61
1.52		1.84				1.63	2.95
1.47		1.69				2.36	2.62
1.47		1.48					1.63
1.38		1.05
1.52
1.49	1.3	2.22	1.46	2.49	2.25	3.98	2.33
1.36	1.32	1.8	1.81	3.32	1.44	2.27	2.15
1.28	1.21	1.77	1.68	2.26	1.53	3.11	3.06
1.78	1.55	2.15	2.2	3.17	1.37	3.73	4.21
1.38	1.77	1.75	1.75	2.95		2.61	3.85
1.54	1.21	1	1.51	2.76		2.79	2.08
1.61	1.67	1.16	1.11	2.89		2.59	3.57
1.77			1.76				3.61
1.85			1.17				3.08
1.49			0.978				3.2

## Sheet: Figure S2B
	GPI-mEGFP(2x)
pH 5.6	8.36	10	8.32	9.59	8.19	11.8	12.3					10.5	14.2	8.19	8.91	8.2	9.42	10.4					9.1	12.5	7.05	12.6	7.66
pH 7.4	7.68	8.58	11.1	10.5	10.3	7.83	11.8	11.7	7.01			7.78	7.02	8.04	7.84								6.85	7.12	8.7	8.88	6.89	8.65
pH 9.2	11.3	6.5	7.14	6.4	8.07	12.3	7.55					8.31	7.98	9.98	8.14	9.37	8.12	9.08					9.63	9.37	12.4		9.88
	GPI-mNG(2x)
pH 5.6	8.66	9.7	9.35	9.7	10.8	11	14.3					11.4	12.2	15.8	13.5	13.8	12.2			14.9	13.1	9.71	12.1		15.6	20.3	9.4
pH 7.4	10.6	8.02	8.77	9.8		6.66	8.67	6.62	6.27	7.82	7.69	11.3	8.64	7.73		12.1	10.2	14	9.96	14.9	10	14.6	9.37	8.52	14.2
pH 9.2	10.6	12.7	10.9	11.1						8.05	11.9	12.3	9.53	8.56	7.42	8.12	11.8					8.77	8.85
	GPI-mGL(2x)
pH 5.6	14.2	11.1	12.4	12.8	7.51	11.5						9.45	10.3	10.8	10.2	8.26	8.74		10.7	9.37	7.78	7.71	7.34	10.7
pH 7.4	11.1	6.84	8.72	16.5	10.5	15.5	11.8	9.38	9.41			6.76	9.52	6.86	10	11.9	13.7	8.13		8.5	15.8	8.15	8.19	7.77	8.87	9.72	9.11
pH 9.2	7.56	11.9	7.2	7.8	12.1							8.07	8.76	13.9	7.3	8.89	9.54	11.1				7.09	9.56	9.49	9.48	6.96	7.92	6.5	6.69	6.97
	GPI-Gamillus(2x)
pH 5.6	11.5	9.98	12.5	11.2	18	9.87						8.86	13.6	8.17	7.82	10.6	10.7					8.78	8.92	13.4	19.2	15.7	8.06
pH 7.4	15.4	12.5	8.3	11.4	11.4	9.73	10.9	14.9				8.48	16.7	7.57	10.3	11.3	7.22	9.53				11.7	11.2	8.19	12.8	11	9.3	8.37
pH 9.2	9.35	9.2	10.9	17.7	15.9	8.17	7.99	11	10.2			12.5	17.8	11.8	9.93	7.8	13.4	12.3	10.7			13.2	10.2	9.82	14.6	14.4	11.9	9.51	7.79

[truncated: 3 more sheets: Figure S3, Figure S5, Figure S7]
